# Supplementary material for: Ending preventable stillbirths and improving bereavement care: a scorecard for high- and upper-middle income countries
Source: BMC Pregnancy Childbirth. 2023 Jun 30;23:480. doi: 10.1186/s12884-023-05765-5 (PMC10311809; doi:10.1186/s12884-023-05765-5)
Supplement: Supplementary file 1 — Additional file 1. The Scorecard’s 2021 inaugural edition used for data collection. [file 12884_2023_5765_MOESM1_ESM.xlsx]

## Sheet: Scorecard for YOUR COUNTRY
A Scorecard to measure progress against the Ending preventable stillbirths Call to Action in High-Income Countries
ENTER YOUR COUNTRY NAME HERE:
Call to Action		Indicator	Description of the data we want	Please put data in this column.	Please state the time period(s) for the data you entered. (Use the most recent data available.)	Please define terms as necessary	Please give the source(s) for the data you have entered, preferably including a link.	Please add any contextualizing, qualifying, or additional information if needed, as well as any other comments. For example, if you have provided the "best" available data but it is incomplete or problematic in some way, please explain here.
Mortality targets by 2030	12 stillbirths or fewer per 1000 total births in every country	1.1 Percent of HIC that have achieved the global stillbirth rate target of 12 or fewer stillbirths (at 28+ weeks) per 1000 total births.	What is your country's current stillbirth rate using 28+ weeks as the definition? *Please state whether the figure you have provided includes or excludes terminations of pregnancy. If both sets of data are available, please include both in the cell
		1.2 Percent of HIC with a single national definition of stillbirth	Does your country have a definition of stillbirth? If so, please provide it.
		1.3 National stillbirth rate	What is your country's current stillbirth rate using the national definition? If no national definition, provide a national stillbirth rate with the definition you used. *Please state whether the figure you have provided includes or excludes terminations of pregnancy. If both sets of data are available, please include both in the cell
		1.4 Percent of HIC that have a public health plan that includes a national stillbirth rate target.	Does your country have a current public health plan that includes a national stillbirth rate target?
		1.5 Percent of HIC that have met their own national stillbirth rate target (if any).	If your country has set a national stillbirth rate target, what is it?
		1.6 Percent of HIC that have achieved a 28+ week stillbirth rate target of 2 or less stillbirths per 1000 births.	[No data required for this indicator]
		1.7 Early neonatal death rate	Please provide rate of early neonatal deaths (<7 days after birth) *Please state whether the denominator of the figure you have provided includes or excludes terminations of pregnancy. If both sets of data are available, please include both in the cell
		1.8 Late neonatal death rate	Please provide rate of late neonatal deaths (days 8-28 after birth) *Please state whether the denominator of the figure you have provided includes or excludes terminations of pregnancy. If both sets of data are available, please include both in the cell
	All countries set and meet targets to close equity gaps and use data to track and prevent stillbirths	1.9 Percent of HIC with a public health plan that includes at least one subnational stillbirth rate equity target.	Does your country have a current public health plan that includes a target or targets for reducing differences in stillbirth rates between population groups? If so, name all these groups (eg, blacks, whites, Hispanics)
		1.10 Percent of HIC that have met their own subnational stillbirth rate equity target(s) (if any).	If your country has set one or more subnational stillbirth rate targets, what are they?
		1.11 Percent of HIC whose stillbirth equity ratio equals 1.	Please provide the best possible estimate of the stillbirth rate in your county among the 20% wealthiest and 20% poorest. *This may encompass equity as defined by socioeconomic status, ethnicity, or other equity measures. Please provide all that are available and relevant in your country.
		1.12 Percent of HIC using a single classification system at national level to collect data on causes of stillbirths.	Does your country use a classification system for categorizing causes of stillbirth and neonatal deaths? If so, name the system(s).
UHC: Family planning	By 2020, 120 million more women and girls with access to contraceptives	2.1 Proportion of pregnancies that are planned (USHP2020 FP-1)	What is the proportion of pregnancies in your country that were planned (use most recent data).
	By 2030, universal access to sexual and reproductive health-care services and integration of reproductive health into national strategies and programmes	2.2 Proportion of pregnancies among adolescent females (USHP2020 FP-8)	What proportion of pregnancies were to adolescent females in your country (use most recent data). *Please use the definitions cell to describe how adolescent was defined in your data source
		2.3 Percent of HIC with universal health care.	Does your country have universal healthcare?
UHC: Antenatal care	By 2030, universal quality of care and comprehensive antenatal care for all women	2.4 Percent of HIC with a quality aim for prenatal/antenatal care?? (US does not seem to mention quality of care in the entire Healthy People 2020 plan…)	Does your country have a health care plan that includes one or more aims to ensure or improve quality of prenatal/antenatal care? If so, please list them.
		2.5 Proportion of pregnant women who receive early and adequate prenatal care (USHP2020 MICH10)?	What proportion of pregnant women received "early and adequate" prenatal/antenatal care in your country (use most recent data)?
		2.6 Preterm birth rate (total live births at <37 weeks) per 1000 births.	Please provide preterm birth rate.
		2.7 Ratio of pregnant women in lowest 20% wealth bracket to highest 20% wealth bracket with early and adequate prenatal care	Please provide the best possible estimate of the proportion of pregnant women who are the 20% wealthiest and 20% poorest who received early and adequate prenatal/antenatal care in your county.
		2.8 Ratio of pregnant women in disadvantaged to advantaged group with early and adequate prenatal care	Please provide the best possible estimate of the proportion of pregnant women who are members of a stated disadvantaged group (eg Indigenous) who received early and adequate prenatal/antenatal care in your country.
UHC: Care during labor and birth	By 2030, effective and respectful intrapartum care to all women in all countries	2.9 Maternal mortality rate	What is the maternal mortality rate in your country? Use the most recent data.
Milestones	Every Newborn global and national milestones met by 2020, including the Measurement Improvement Roadmap	3.1 Percent of HIC with a national perinatal audit program.	Does your country have a national perinatal audit program? Please provide link if relevant.
		3.2 Percent of HIC with a training program for perinatal pathologists.	Does your country have an adequate workforce of perinatal pathologists? Please explain.
		3.3 Percent of HIC with a national stillbirth data collection mechanism	Does your country have a mechanism for collection of stillbirth data at a national level? Please provide link if so.
		3.4 Percent of HIC with a national program of research on stillbirth.	Does your country have a government-funded program of research on stillbirth prevention/support? Please explain and provide link if relevant. Please describe any program, whether it is formal or informal.
	Respectful care, including bereavement support after a death: by 2020, global consensus on a package of care after a death in pregnancy or childbirth for the affected family, community, and caregivers in all settings	3.5 Percent of HIC with national perinatal bereavement care guidelines.	Does your country have national perinatal bereavement care guidelines for provision of care after stillbirth? Please provide link if so.
	Reduce stigma: by 2020, all countries to identify mechanisms to reduce stigma associated with stillbirth among all stakeholders, particularly health workers and communities	3.6 Percent of HIC that have identified mechanisms to reduce stigma associated with stillbirth.	Has your country identified one or more mechanisms for the reduction of stigma associated with stillbirth? Please describe. *These mechanisms may encompass different strategies at different levels. Please outline anything broadly relevant, including structural, policy, or other approaches.
