# Supplementary material for: Ending preventable stillbirths and improving bereavement care: a scorecard for high- and upper-middle income countries
Source: BMC Pregnancy Childbirth. 2023 Jun 30;23:480. doi: 10.1186/s12884-023-05765-5 (PMC10311809; doi:10.1186/s12884-023-05765-5)
Supplement: Supplementary file 2 — Additional file 2. Scorecard for Ending Preventable Stillbirths in High- and Upper-Middle Income Countries: Inaugural version (2021). [file 12884_2023_5765_MOESM2_ESM.xlsx]

## Sheet: Sheet1
Indicator a, b	Australia	Austria	Brazil	Croatia	Finland	Ireland	Italy e	Luxembourg d	Netherlands	New Zealand	Spain e	UK	USA
Year(s) of data c	2018	2020	2012-2019	2019	2012-2020	2016-2019	2018-2021	2017-2019	2012-2019	2018	2019	2019-2020	2011-2018
Stillbirth rates
1.1 SBR 28 weeks or more	2.4	2.6	7	3.2	2	3	2.3	3.2	2.2	2.6	2.6	2.6	2.8
1.2 SBR national definition	7	3.8	9.4	4.4	2.7	4.1	2.7f	7.6	3	7.6		3.4	5.9
Other pregnancy outcomes
2.1 ENND rate	1.3	2	6.5	2.2	1.2	2	1.3	1.6	1.6	2	1.3	1.1	3.1
2.2 LNND rate	0.3	0.5	2.1	0.8	0.3	0.5	0.7	0.3	0.4	0.6	0.6	0.5	0.8
2.3 PTB rate	8.7	7	11	6.5	5.5	6.7	6.3	6.8	6.7	7.5	7.1	7.4	10
2.4 MMR	5	2.4	55.3	5.5	6.4	5.4	9.2	10.7	9.3	16.9	3.6	10.9	17.4
2.5 Adolescent pregnancies	2	1.3	14.5	0.9	1.3	1.5	0.8	1	0.8	4.3	1.9	1.3	4.3
2.6 Planned pregnancies			45						80	54		55	40
Equity
3.1a Stillbirth equity ratio	1.5		1.5		1.8					1.2	2.2 g	2	2.4
3.1b Alternative stillbirth equity ratio	1.7				1.3					1.2	2.1 g
3.2 Early and adequate ANC	74		70.8	92.5	95	69.8	100	90		67.5	≈100.0	56	77.1
3.3 Early and adequate ANC (among disadvantaged)	65		41.1		88.7		100			38.3, 55.1h		38.5	80
3.4 Early and adequate ANC equity ratio	1.1		1.5		1.1		1		1.1	1.5		1.2	1.2
Quality targets
4.1 Universal maternity care
4.2 National perinatal audit program
4.3 Adequate perinatal pathologists
4.4 Mechanisms for national collection of SB data
4.5 Government-funded research programs
4.6 Classification system	PSANZ			ICD-10	ICD-10	ICD-10	ICD-10	ICD-10		PSANZ	ICD-10	CODAC	ICD-10
4.7 National guidelines bereavement care
4.8 Identified mechanisms for stigma reduction
4.9 SBR target
4.10 SBR equity target
4.11 ANC quality target
Definitions: Stillbirth Rate (SBR) per 1,000 total births; Early Neonatal Death rate (ENND) per 1,000 live births; Late Neonatal Death rate (LNND) per 1,000 live births; Preterm Birth rate (PTB) per 100 live births; Maternal Mortality Ratio (MMR) per 100,000 live births; planned pregnancies is percentage; adolescent pregnancies is percentage; Stillbirth equity ratio is SBR in most disadvantaged/S…
Abbreviations: CODAC, Causes of Death and Associated Conditions; ICD-10, International Classification of Diseases 10th Revision; PSANZ, Perinatal Society of Australia and New Zealand; UK, United Kingdom; USA, United States of America.
a Definitions differ by country, see Additional file 3.
b Raw data available in supplementary information files.
c ‘Year(s) of data’ indicates years of data collection for all indicators collectively (i.e., not representing an aggregate number of years, except for Luxembourg (see note d below )).
d Luxembourg data based on births to residents only (data combined from 2017, 2018 and 2019 due to small numbers).
e Data from Spain and Italy may be inaccurate due to data quality issues, such as missing data and underreporting. In the case of the Spanish 2019 dataset (National Institute of Statistics, fetal deaths), gestational age data was missing for 12% of cases. Based on a previously conducted analysis of the 2015 dataset, 84% of cases with missing data on gestational age were replaced with a gestationa…
f Calculated from mean rates between 2017 and 2019 (most recent data available).
g 2015 data, calculated every 5 years. Other indicators for Spain include 2019 data.
h First rate for Pacific peoples, second rate for Māori (Indigenous people of New Zealand).
Table legend:
	Present
	Absent
	Missing
