# Supplementary material for: Ending preventable stillbirths and improving bereavement care: a scorecard for high- and upper-middle income countries
Source: BMC Pregnancy Childbirth. 2023 Jun 30;23:480. doi: 10.1186/s12884-023-05765-5 (PMC10311809; doi:10.1186/s12884-023-05765-5)
Supplement: Supplementary file 3 — Additional file 3. Definitions used by the 13 countries whose data are included in the inaugural version (2021). [file 12884_2023_5765_MOESM3_ESM.xlsx]

## Sheet: Sheet1
Descriptor	Australia	Austria	Brazil	Croatia	Finland	Ireland	Italy	Luxembourg	Netherlands	New Zealand	Spain	UK	USA
Stillbirth rates
1.1 SBR 28 weeks or more	Incl TOP	Incl TOP	Excl TOP	Excl TOP	Excl TOP	Incl TOP	Excl TOP		Excl TOP	Incl TOP	Excl TOP	Excl TOP	Excl TOP
1.2 SBR national definition	≥20 weeks incl TOP	500+ grams incl TOP	≥22 weeks excl TOP	≥22 weeks	≥22 weeks excl TOP	≥24 weeks incl TOP	≥25+5 weeks	≥22 weeks a	≥24 weeks excl TOP	≥20 weeks incl TOP	≥26 weeks	≥24 weeks excl TOP	≥20 weeks excl TOP
Other pregnancy outcomes
2.1 ENND rate	0-7 days	0-7 days			0-6 days	0-7 days	0-6 days	0-6 days		<7 days	0-6 days		0-7 days
2.2 LNND rate	8-28 days	8-28 days			7-27 days	8-28 days	7-29 days	7-27 days		7–27 days	7-27 days		8-27 days
2.3 PTB rate	20-36 weeks	22-36 weeks	22-36 weeks	22-36 weeks	22-36 weeks	<37 weeks	<37 weeks	<37 weeks	24-37 weeks	20-36 weeks	≤36 weeks	24-36 weeks	20-36 weeks
2.4 MMR (denominator)	Births	Live births	Live births	Live births	Live births	Pregnancies (up to 42 days pp)	Live births	Live births “de juro”	Live births	Pregnancies (up to 42 days pp)	Pregnancies (up to 42 days pp)	Pregnancies (up to 42 days pp)
2.5 Adolescent pregnancies	Births among <20 y/o	Births among <20 y/o	<20 y/o	Births among <20 y/o	Births among <20 y/o	Births among <20 y/o	Births among <20 y/o	<20 y/o	Births among <18 y/o	Births among <20 y/o	Live births among ≤19 y/o	Conceptions 15-17 y/o	Births among <20 y/o
Equity
3.1a Stillbirth equity ratio (comparison groups used)	20% poorest + wealthiest		Region		Education level,					20% poorest + wealthiest	Education level	20% poorest + wealthiest	Race
3.1b Alternative stillbirth equity ratio (comparison groups used)	Indigenous status				Migrant status					Ethnicity	Nationality
3.2 Early and adequate ANC	First ANC <14 weeks		First ANC 1st trimester	First ANC by 12 weeks	First ANC by 16 weeks	First ANC by 12 weeks		First ANC 1st trimester		Registered 1st trimester		Booked <10 weeks	First ANC 1st trimester
3.3 Early and adequate ANC among disadvantaged (group definitions)	Australian indigenous		Indigenous		Immigrants		Immigrants			Pacific peoples, Māori		Black ethnicity	Native Hawaiian/Pacific peoples
3.4 Early and adequate ANC equity ratio (comparison groups used)	20% poorest + wealthiest		Region (North vs South)		Education level (basic vs tertiary education)				Socio-economic status	20% poorest + wealthiest		20% poorest + wealthiest	Race (Native Hawaiian/Pacific Islander vs White)
Abbreviations: ANC, Antenatal Care; ENND, Early Neonatal Death; LNND, Late Neonatal Death; MMR, Maternal Mortality Ratio; pp, post-partum; PTB, Preterm Birth; SBR, Stillbirth Rate; TOP, termination of pregnancy; UK, United Kingdom; USA, United States of America; y/o, years old.
a All stillbirths ≥22 weeks gestational age, ≥500g birthweight, or ≥25cm crown-heel-length are mandatory to register; however, stillbirths under these limits are declared each year.
Table legend:
	Missing
