# Supplementary material for: Ending preventable stillbirths and improving bereavement care: a scorecard for high- and upper-middle income countries
Source: BMC Pregnancy Childbirth. 2023 Jun 30;23:480. doi: 10.1186/s12884-023-05765-5 (PMC10311809; doi:10.1186/s12884-023-05765-5)
Supplement: Supplementary file 4 — Additional file 4. Using the Scorecard to track progress over time: An example with data from four countries. [file 12884_2023_5765_MOESM4_ESM.xlsx]

## Sheet: Sheet1
Indicator	Australia			New Zealand				UK			Spain
Year of data collection	2016	2018		2017	2018			2017	2019-2020		2018a	2019
Stillbirth rates
1.1 SBR 28+ weeks	2.1	2.4		2.6	2.6			3	2.6		2.6	2.6
1.2 SBR national definition	6.8	7		7	7.6			3.9	3.4
Other pregnancy outcomes
2.1 ENND rate	2	1.3		2.3	2			1.3	1.1		1.3	1.3
2.2 LNND rate	0.3	0.3		0.6	0.6			0.5	0.5		0.6	0.6
2.3 PTB rate	8.7	8.7		7.5	7.5			7.6	7.4		6.6	7.1
2.4 MMR	8.5	5		14.9	16.9			9.8	10.9		3.6	3.6
2.5 Adolescent pregnancies	2	2		4.7	4.3			2.6	1.3		1.9	1.9
2.6 Planned pregnanciesb				54	54			55	55
Equity
3.1a Stillbirth equity ratio	1.3	1.5		1.3	1.2			1.7	2			2.2
3.1b Alternative stillbirth equity ratio		1.7		1.2	1.2							2.1
3.2 Early and adequate ANCb	74.0	74		66.7	67.5			90.6	56.0c
3.3 Early and adequate ANC (among disadvantaged)b	74	65		35.5, 55.3 d	38.3 d	55.1 d			38.5
3.4 Early and adequate ANC equity ratio	1.1	1.1		1.5	1.5				1.2
Quality targets
4.1 Universal maternity care
4.2 National perinatal audit program
4.3 Adequate perinatal pathologists
4.4 Mechanisms for national collection of SB data
4.5 Government-funded research programs
4.6 Classification system	PSANZ	PSANZ		PSANZ	PSANZ			CODAC	CODAC		ICD-10	ICD-10
4.7 National guidelines bereavement care
4.8 Identified mechanisms for stigma reduction
4.9 SBR target
4.10 SBR equity target
4.11 ANC quality target
Definitions: Stillbirth Rate (SBR) per 1,000 total births; Early Neonatal Death rate (ENND) per 1,000 live births; Late Neonatal Death rate (LNND) per 1,000 live births; Preterm Birth rate (PTB) per 100 live births; Maternal Mortality Ratio (MMR) per 100,000 live births; planned pregnancies is percentage; adolescent pregnancies is percentage; Stillbirth equity ratio is SBR in most disadvantaged/S…
Abbreviations: CODAC, Causes of Death and Associated Conditions; ICD-10, International Classification of Diseases 10th Revision; PSANZ, Perinatal Society of Australia and New Zealand; UK, United Kingdom.
a Data from Spain may be inaccurate due to data quality issues, such as missing data and underreporting. In the case of the Spanish 2019 dataset (National Institute of Statistics, fetal deaths), gestational age data was missing for 12% of cases. Based on a previously conducted analysis of the 2015 dataset, 84% of cases with missing data on gestational age were replaced with a gestational age ≥28 …
b Note that in contrast to all other indicators of the Scorecard, better performance for these indicators is represented as an increase rather than a decrease.
c Definitions changed between the first and second scorecard, at least partially explaining large regression.
d Two groups were provided for this data point; see Additional file 3 for country-specific definitions.
Table legend:
Stillbirth rates, other pregnancy outcomes, equity
	Improvement over previous year
	Worse compared to previous year
	No progress compared to previous year, or no updated data provided
	Comparison not possible
	No data
Quality targets
	Achieved
	Not achieved
	No data
